# Supplementary material for: Effect of Renal Ischemia Reperfusion on Brain Neuroinflammation
Source: Biomedicines. 2022 Nov 21;10(11):2993. doi: 10.3390/biomedicines10112993 (PMC9687457; doi:10.3390/biomedicines10112993)
Supplement: Supplementary file 1 [file biomedicines-10-02993-s001.zip]

Archive with 1 entries (1 files):
- biomedicines-2034576-supplementary.pdf
